# Supplementary material for: Transcriptome Analysis Reveals a Major Gene Expression Pattern and Important Metabolic Pathways in the Control of Heterosis in Chinese Cabbage
Source: Plants (Basel). 2023 Mar 6;12(5):1195. doi: 10.3390/plants12051195 (PMC10005390; doi:10.3390/plants12051195)
Supplement: Supplementary file 1 [file plants-12-01195-s001.zip]

Archive with 1 entries (1 files):
- plants-2204414-supplementary.pdf
